# Supplementary material for: An Orthogonal Experimental Study on the Preparation of Cr Coatings on Long-Size Zr Alloy Tubes by Arc Ion Plating
Source: Materials (Basel). 2022 Oct 14;15(20):7177. doi: 10.3390/ma15207177 (PMC9611484; doi:10.3390/ma15207177)
Supplement: Supplementary file 1 [file materials-15-07177-s001.zip]

Archive with 1 entries (1 files):
- materials-1847782-supplementary.pdf
